# Supplementary material for: Trans-ancestral rare variant association study with machine learning-based phenotyping for metabolic dysfunction-associated steatotic liver disease
Source: Genome Biol. 2025 Mar 10;26:50. doi: 10.1186/s13059-025-03518-5 (PMC11892324; doi:10.1186/s13059-025-03518-5)
Supplement: Supplementary file 1 — Additional file 1. Supplementary tables. Table S1: Characteristics of different participant cohorts analyzed in this study. Table S2: Genome-wide significant common variant associations in PNPLA3 with true MASLD and PDFF. Table S3: Definitions of exclusionary diagnoses, Elixhauser comorbidities, MASLD outcomes, and MASLD risk factors. Table S4: Exome-wide significant rare and ultra-rare variant associations with true MASLD and PDFF. Table S5: Single variant allele frequencies in gnomAD v4.1.0. Table S6: Bonferroni-significant gene-level associations with true MASLD and PDFF. Table S7: Previously reported rare variants associated with MASLD. Table S8: Nominally significant rare coding variant associations with true MASLD and PDFF in GCKR, ATG7, MTTP, and PNPLA3. Table S9: Nominally significant associations of identified variants with laboratory and physical measurements. Table S10: Nominally significant associations of identified genes with laboratory and physical measurements. Table S11: Features included in the machine learning model to predict PDFF. Table S12: Performance metrics for PDFF prediction models among participants with different time gaps. Table S13: Performance metrics for identifying steatosisat different thresholds of predicted PDFF. Table S14: Most important features for the PDFF prediction model. Table S15: Power estimates for true and predicted phenotypes. Table S16: Heritability of and genetic correlation between MASLD and PDFF phenotypes in the UK Biobank. Table S17: Replication of 40 previously reported MASLD-associated variants. Table S18: Replication of 40 previously reported MASLD-associated variants in sex-stratified analyses. Table S19: Exome-wide significant rare and ultra-rare variant associations with predicted MASLD and PDFF. Table S20: Bonferroni-significant gene-level associations with predicted MASLD and PDFF. Table S21: Ancestry-stratified single variant and gene-level associations with predicted MASLD and PDFF. Table S22: Sex-stra [file 13059_2025_3518_MOESM1_ESM.xlsx]

## Sheet: Contents
	Additional file 1: Supplementary tables
	All variant identifiers use GRCh38 coordinates. Conversions to rsIDs, HGVSc IDs, and HGVSp IDs are available in Table S23.
	Contents
	Table S1: Characteristics of different participant cohorts analyzed in this study
	Table S2: Genome-wide significant common variant associations in PNPLA3 with true MASLD and PDFF
	Table S3: Definitions of exclusionary diagnoses, Elixhauser comorbidities, MASLD outcomes, and MASLD risk factors
	Table S4: Exome-wide significant rare and ultra-rare variant associations with true MASLD and PDFF
	Table S5: Single variant allele frequencies in gnomAD v4.1.0
	Table S6: Bonferroni-significant gene-level associations with true MASLD and PDFF
	Table S7: Previously reported rare variants associated with MASLD
	Table S8: Nominally significant rare coding variant associations with true MASLD and PDFF in GCKR, ATG7, MTTP, and PNPLA3
	Table S9: Nominally significant associations of identified variants with laboratory and physical measurements
	Table S10: Nominally significant associations of identified genes with laboratory and physical measurements
	Table S11: Features included in the machine learning model to predict PDFF
	Table S12: Performance metrics for PDFF prediction models among participants with different time gaps
	Table S13: Performance metrics for identifying steatosis (true PDFF ≥ 5.5%) at different thresholds of predicted PDFF
	Table S14: Most important features for the PDFF prediction model
	Table S15: Power estimates for true and predicted phenotypes
	Table S16: Heritability of and genetic correlation between MASLD and PDFF phenotypes in the UK Biobank
	Table S17: Replication of 40 previously reported MASLD-associated variants
	Table S18: Replication of 40 previously reported MASLD-associated variants in sex-stratified analyses
	Table S19: Exome-wide significant rare and ultra-rare variant associations with predicted MASLD and PDFF
	Table S20: Bonferroni-significant gene-level associations with predicted MASLD and PDFF
	Table S21: Ancestry-stratified single variant and gene-level associations with predicted MASLD and PDFF
	Table S22: Sex-stratified single variant and gene-level associations with predicted MASLD and PDFF
	Table S23: Functional and clinical annotations for single variants identified in this study
	Table S24: Supporting clinical, experimental, and genetic evidence for genes identified in this study

## Sheet: Table S1
	Table S1: Characteristics of different participant cohorts analyzed in this study
	Values represent either medians with [interquartile ranges] or counts with (percentages). Note that not all of these variables were included as features in the PDFF prediction models.
		Trans-ancestral meta-analysis					Machine learning model construction (UK Biobank)		Machine learning genetic analyses (UK Biobank)
	Characteristic	Measured PDFF (UK Biobank)	MASLD diagnosis (UK Biobank)	MASLD diagnosis (All of Us)	MASLD diagnosis (BioMe 1)	MASLD diagnosis (BioMe 2)	Training cohort	Prediction cohort	Predicted MASLD	Predicted PDFF
	Total number of participants	38695	423672	229710	29545	14388	38876	418695	314174	394326
	Proton density fat fraction	2.87 [2.01-4.83]					2.87 [2.01-4.81]
	MASLD cases based on diagnostic codes		6336 (1.50%)	8504 (3.7%)	864 (3.08%)	849 (5.90%)
	Genetic ancestry
	African	205 (0.53%)	6109 (1.44%)	52531 (23.18%)	10487 (35.49%)	3893 (27.06%)			4092 (1.3%)	5517 (1.4%)
	Latino/admixed American	61 (0.16%)	879 (0.21%)	41357 (18.25%)	7191 (24.34%)	4032 (28.02%)			663 (0.21%)	831 (0.21%)
	Central/South Asian	426 (1.1%)	8004 (1.89%)	3054 (1.33%)	863 (2.92%)	560 (3.89%)			5310 (1.69%)	7407 (1.88%)
	East Asian	175 (0.45%)	2422 (0.57%)	5406 (2.39%)	743 (2.51%)	658 (4.57%)			2002 (0.64%)	2324 (0.59%)
	European	34835 (90.01%)	370321 (87.39%)	126483 (55.8%)	10000 (33.85%)	5060 (35.17%)			275069 (87.54%)	344578 (87.37%)
	Ashkenazi Jewish (included in European)				3226 (10.92%)	1512 (10.51%)
	Middle Eastern	69 (0.18%)	1426 (0.34%)	879 (0.39%)					988 (0.31%)	1311 (0.33%)
	Other or missing	2929 (7.57%)	34596 (8.16%)	0 (0%)	262 (0.89%)	185 (1.29%)			26106 (8.31%)	32432 (8.22%)
	Demographics
	Age	66.10 [59.73-71.71]	58.67 [50.82-63.98]	53.74 [37.64-65.40]	52.00 [38.00-63.00]	51.00 [35.00-64.00]	66.16 [59.78-71.73]	58.22 [50.48-63.67]	57.70 [49.96-63.39]	58.23 [50.47-63.70]
	Male	18443 (47.66%)	192834 (45.51%)	90400 (39.35%)	12137 (41.08%)	6172 (42.90%)	18523 (47.65%)	186538 (44.55%)	132383 (42.14%)	175599 (44.53%)
	White	37511 (96.94%)	400677 (94.57%)	121923 (53.08%)	9095 (30.78%)	4663 (32.41%)	37680 (96.92%)	396072 (94.60%)	298160 (94.90%)	373101 (94.62%)
	Asian	599 (1.55%)	10490 (2.48%)	7299 (3.18%)	844 (2.86%)	745 (5.18%)	597 (1.54%)	10397 (2.48%)	7353 (2.34%)	9786 (2.48%)
	Black	317 (0.82%)	7759 (1.83%)	46629 (20.30%)	7273 (24.62%)	2601 (18.08%)	328 (0.84%)	7558 (1.81%)	5299 (1.69%)	7059 (1.79%)
	Hispanic			44172 (19.23%)	10311 (34.90%)	5247 (36.47%)
	Other or missing	268 (0.69%)	4746 (1.12%)	9687 (4.22%)	2022 (6.84%)	1132 (7.87%)	271 (0.70%)	4668 (1.11%)	3362 (1.07%)	4380 (1.11%)
	Laboratory measurements
	Alanine aminotransferase	19.68 [15.06-26.73]	20.14 [15.42-27.37]	19.50 [14.50-27.50]	20.00 [15.00-28.50]	20.00 [15.00-27.50]	19.69 [15.09-26.66]	19.98 [15.33-27.11]	19.22 [14.81-26.33]	19.99 [15.33-27.13]
	Albumin	45.40 [43.73-47.09]	45.18 [43.47-46.91]	40.00 [34.00-43.00]	4.20 [4.00-4.50]	4.20 [3.90-4.40]	45.46 [43.79-47.14]	45.21 [43.51-46.93]	45.22 [43.52-46.94]	45.21 [43.51-46.93]
	Alkaline phosphatase	76.80 [64.50-91.20]	80.60 [67.50-96.20]	74.00 [60.00-91.00]	75.00 [61.00-94.00]	74.00 [60.50-91.00]	77.10 [64.70-91.50]	80.20 [67.10-95.60]	79.20 [66.10-94.50]	80.20 [67.10-95.60]
	Apolipoprotein A	1.52 [1.36-1.70]	1.51 [1.35-1.70]				1.52 [1.36-1.71]	1.51 [1.35-1.70]	1.53 [1.36-1.72]	1.51 [1.35-1.70]
	Apolipoprotein B	1.02 [0.87-1.17]	1.02 [0.86-1.18]				1.02 [0.87-1.17]	1.02 [0.86-1.18]	1.01 [0.86-1.17]	1.02 [0.86-1.18]
	Aspartate aminotransferase	24.10 [20.80-28.32]	24.40 [21.00-28.80]	21.00 [17.00-26.00]	22.00 [18.50-29.00]	22.00 [18.00-27.00]	24.20 [20.80-28.40]	24.30 [20.90-28.60]	24.10 [20.80-28.50]	24.30 [20.90-28.60]
	AST/ALT ratio	1.22 [0.98-1.48]	1.20 [0.97-1.47]	1.06 [0.84-1.32]	1.12 [0.91-1.39]	1.10 [0.88-1.36]	1.22 [0.98-1.48]	1.20 [0.98-1.47]	1.24 [1.00-1.51]	1.20 [0.98-1.47]
	Basophill count	0.02 [0.00-0.04]	0.02 [0.00-0.04]				0.02 [0.00-0.04]	0.02 [0.00-0.04]	0.02 [0.00-0.04]	0.02 [0.00-0.04]
	Basophill percentage	0.42 [0.30-0.66]	0.43 [0.30-0.67]				0.42 [0.30-0.66]	0.42 [0.30-0.66]	0.43 [0.30-0.67]	0.42 [0.30-0.66]
	C-reactive protein	1.06 [0.54-2.13]	1.35 [0.67-2.80]				1.07 [0.55-2.14]	1.31 [0.65-2.71]	1.17 [0.58-2.50]	1.31 [0.65-2.71]
	Calcium	2.37 [2.32-2.43]	2.38 [2.32-2.44]	9.30 [9.00-9.60]	9.40 [9.10-9.70]	9.40 [9.15-9.65]	2.38 [2.32-2.44]	2.38 [2.32-2.44]	2.38 [2.32-2.44]	2.38 [2.32-2.44]
	Cholesterol	5.68 [4.99-6.41]	5.65 [4.90-6.43]	178.50 [153.00-205.00]	178.00 [153.00-205.00]	182.00 [156.50-207.00]	5.68 [4.99-6.42]	5.66 [4.92-6.43]	5.64 [4.92-6.39]	5.66 [4.92-6.43]
	Creatinine	71.00 [62.00-81.10]	70.40 [61.30-80.90]	0.84 [0.71-1.00]	0.90 [0.79-1.10]	0.83 [0.71-0.99]	71.30 [62.20-81.40]	70.20 [61.30-80.70]	69.50 [60.80-79.90]	70.30 [61.30-80.70]
	Creatinine (enzymatic) in urine	7341.50 [4281.00-11880.75]	7561.00 [4385.00-12075.00]				7428.00 [4350.00-11914.00]	7485.00 [4341.00-11991.00]	7204.00 [4170.00-11713.00]	7490.00 [4345.00-12002.00]
	Cystatin C	0.86 [0.78-0.94]	0.89 [0.81-0.98]				0.86 [0.79-0.94]	0.88 [0.80-0.98]	0.88 [0.79-0.97]	0.88 [0.80-0.98]
	Direct bilirubin	1.64 [1.32-2.11]	1.61 [1.30-2.09]				1.63 [1.31-2.10]	1.61 [1.30-2.08]	1.61 [1.30-2.08]	1.61 [1.30-2.08]
	Eosinophill count	0.13 [0.10-0.20]	0.14 [0.10-0.21]				0.13 [0.10-0.20]	0.13 [0.10-0.21]	0.13 [0.10-0.20]	0.14 [0.10-0.21]
	Eosinophill percentage	2.13 [1.40-3.30]	2.11 [1.37-3.27]				2.11 [1.38-3.30]	2.10 [1.37-3.26]	2.10 [1.34-3.24]	2.10 [1.37-3.26]
	Gamma glutamyltransferase	24.30 [17.40-36.80]	26.40 [18.60-41.00]		33.00 [20.00-68.00]	33.00 [20.00-65.00]	24.30 [17.50-36.80]	25.80 [18.30-39.70]	24.30 [17.40-37.80]	25.80 [18.30-39.80]
	Glucose	4.87 [4.56-5.22]	4.93 [4.60-5.32]	99.00 [91.00-113.00]	92.00 [83.00-110.00]	92.00 [84.00-105.00]	4.88 [4.56-5.22]	4.92 [4.60-5.30]	4.91 [4.58-5.29]	4.92 [4.60-5.31]
	Glycated haemoglobin (HbA1c)	34.50 [32.20-37.00]	35.30 [32.80-38.00]	5.70 [5.30-6.30]	5.80 [5.40-6.60]	5.60 [5.30-6.10]	34.60 [32.30-37.10]	35.20 [32.70-37.90]	35.00 [32.60-37.60]	35.20 [32.70-37.90]
	HDL cholesterol	1.43 [1.20-1.70]	1.40 [1.17-1.67]	52.00 [43.00-64.00]	52.00 [42.00-64.50]	53.00 [44.00-65.00]	1.44 [1.20-1.71]	1.40 [1.17-1.68]	1.44 [1.20-1.72]	1.40 [1.17-1.68]
	Haematocrit percentage	41.00 [38.66-43.44]	41.01 [38.70-43.50]	39.80 [36.85-42.50]	38.70 [35.70-41.70]	40.20 [37.30-43.05]	41.00 [38.70-43.44]	41.00 [38.66-43.43]	40.77 [38.48-43.20]	41.00 [38.66-43.44]
	Haemoglobin concentration	14.18 [13.34-15.05]	14.14 [13.32-15.02]	13.20 [12.10-14.20]	13.00 [11.90-14.00]	13.30 [12.30-14.30]	14.20 [13.37-15.08]	14.12 [13.30-15.00]	14.05 [13.26-14.91]	14.12 [13.30-15.00]
	High light scatter reticulocyte count	0.01 [0.01-0.02]	0.02 [0.01-0.02]				0.01 [0.01-0.02]	0.02 [0.01-0.02]	0.01 [0.01-0.02]	0.02 [0.01-0.02]
	High light scatter reticulocyte percentage	0.34 [0.24-0.47]	0.36 [0.25-0.51]				0.34 [0.24-0.47]	0.36 [0.25-0.50]	0.34 [0.24-0.48]	0.36 [0.25-0.50]
	IGF-1	21.95 [18.40-25.33]	21.20 [17.47-24.79]				21.87 [18.33-25.29]	21.33 [17.63-24.89]	21.37 [17.65-24.93]	21.33 [17.62-24.89]
	Immature reticulocyte fraction	0.28 [0.24-0.32]	0.29 [0.25-0.33]				0.29 [0.25-0.33]	0.29 [0.25-0.33]	0.29 [0.25-0.33]	0.29 [0.25-0.33]
	LDL direct	3.54 [3.00-4.11]	3.52 [2.94-4.12]	99.00 [78.00-122.00]	97.00 [76.40-119.00]	101.50 [80.00-123.50]	3.54 [3.00-4.12]	3.53 [2.96-4.12]	3.50 [2.94-4.08]	3.53 [2.96-4.12]
	Lipoprotein A	20.17 [9.40-61.10]	21.19 [9.60-61.93]				20.29 [9.41-61.54]	21.15 [9.60-62.00]	21.05 [9.60-62.10]	21.12 [9.60-61.98]
	Lymphocyte count	1.81 [1.50-2.20]	1.89 [1.51-2.30]				1.81 [1.50-2.20]	1.88 [1.50-2.30]	1.85 [1.50-2.27]	1.88 [1.51-2.30]
	Lymphocyte percentage	29.09 [24.60-33.84]	28.52 [23.83-33.49]				29.01 [24.50-33.81]	28.64 [23.99-33.60]	28.68 [24.00-33.60]	28.63 [23.98-33.57]
	Mean corpuscular haemoglobin	31.50 [30.57-32.49]	31.50 [30.50-32.50]				31.50 [30.59-32.50]	31.49 [30.47-32.49]	31.50 [30.50-32.50]	31.49 [30.48-32.49]
	Mean corpuscular haemoglobin concentration	34.50 [33.93-35.19]	34.46 [33.88-35.10]				34.59 [33.94-35.28]	34.46 [33.88-35.10]	34.45 [33.87-35.10]	34.46 [33.88-35.10]
	Mean corpuscular volume	91.13 [88.60-93.68]	91.22 [88.54-93.90]				91.08 [88.50-93.59]	91.15 [88.50-93.80]	91.23 [88.60-93.85]	91.16 [88.50-93.80]
	Mean platelet (thrombocyte) volume	9.20 [8.59-9.93]	9.20 [8.58-9.95]				9.20 [8.56-9.90]	9.20 [8.59-9.95]	9.20 [8.60-9.96]	9.20 [8.59-9.95]
	Mean reticulocyte volume	105.50 [101.16-110.00]	105.90 [101.47-110.60]				106.07 [101.57-110.70]	105.80 [101.39-110.42]	105.85 [101.41-110.50]	105.80 [101.39-110.42]
	Mean sphered cell volume	82.45 [79.24-85.80]	82.70 [79.39-86.14]				82.76 [79.48-86.16]	82.60 [79.31-86.00]	82.78 [79.47-86.20]	82.60 [79.32-86.01]
	Monocyte count	0.43 [0.35-0.54]	0.45 [0.37-0.57]				0.43 [0.34-0.53]	0.45 [0.36-0.56]	0.44 [0.35-0.55]	0.45 [0.36-0.56]
	Monocyte percentage	6.91 [5.69-8.30]	6.83 [5.59-8.24]				6.90 [5.60-8.26]	6.81 [5.59-8.21]	6.80 [5.55-8.20]	6.81 [5.58-8.20]
	Neutrophill count	3.81 [3.10-4.68]	4.04 [3.29-5.00]				3.85 [3.11-4.70]	4.00 [3.25-4.93]	3.98 [3.20-4.90]	4.00 [3.26-4.94]
	Neutrophill percentage	60.60 [55.20-65.70]	61.20 [55.70-66.50]				60.70 [55.30-65.80]	61.10 [55.60-66.40]	61.10 [55.60-66.40]	61.10 [55.60-66.40]
	Nucleated red blood cell count	0.00 [0.00-0.00]	0.00 [0.00-0.00]				0.00 [0.00-0.00]	0.00 [0.00-0.00]	0.00 [0.00-0.00]	0.00 [0.00-0.00]
	Nucleated red blood cell percentage	0.00 [0.00-0.00]	0.00 [0.00-0.00]				0.00 [0.00-0.00]	0.00 [0.00-0.00]	0.00 [0.00-0.00]	0.00 [0.00-0.00]
	Phosphate	1.16 [1.05-1.26]	1.16 [1.05-1.27]				1.17 [1.06-1.27]	1.16 [1.05-1.27]	1.17 [1.06-1.27]	1.16 [1.05-1.27]
	Platelet count	246.70 [213.10-284.00]	248.40 [213.80-287.60]	241.00 [202.00-285.00]	226.00 [186.50-269.00]	240.00 [201.50-282.50]	245.00 [211.30-282.92]	248.60 [214.00-287.50]	248.10 [213.90-287.00]	248.90 [214.00-287.80]
	Platelet crit	0.23 [0.20-0.26]	0.23 [0.20-0.26]				0.23 [0.20-0.26]	0.23 [0.20-0.26]	0.23 [0.20-0.26]	0.23 [0.20-0.26]
	Platelet distribution width	16.42 [16.12-16.80]	16.42 [16.11-16.80]				16.43 [16.13-16.80]	16.41 [16.11-16.79]	16.40 [16.10-16.78]	16.41 [16.11-16.79]
	Potassium in urine	56.60 [36.80-82.90]	56.90 [37.00-83.00]				57.00 [37.10-83.20]	56.70 [36.90-82.70]	55.60 [36.10-81.70]	56.65 [36.90-82.70]
	Red blood cell (erythrocyte) count	4.50 [4.23-4.79]	4.50 [4.23-4.79]	4.45 [4.11-4.78]	4.29 [3.95-4.64]	4.49 [4.16-4.82]	4.51 [4.24-4.79]	4.50 [4.23-4.79]	4.47 [4.21-4.76]	4.50 [4.23-4.79]
	Red blood cell (erythrocyte) distribution width	13.28 [12.86-13.75]	13.35 [12.90-13.87]				13.29 [12.86-13.75]	13.33 [12.90-13.85]	13.32 [12.90-13.84]	13.33 [12.90-13.85]
	Reticulocyte count	0.05 [0.04-0.07]	0.06 [0.04-0.07]				0.05 [0.04-0.07]	0.06 [0.04-0.07]	0.05 [0.04-0.07]	0.06 [0.04-0.07]
	Reticulocyte percentage	1.20 [0.92-1.55]	1.26 [0.97-1.62]				1.19 [0.91-1.53]	1.25 [0.96-1.61]	1.21 [0.92-1.57]	1.25 [0.96-1.61]
	SHBG	45.61 [32.72-64.96]	45.29 [32.45-63.86]				45.96 [33.00-65.19]	45.48 [32.56-64.23]	48.51 [34.11-68.42]	45.47 [32.55-64.22]
	Sodium in urine	65.50 [41.10-99.30]	68.60 [43.00-104.10]				65.60 [41.20-99.10]	68.20 [42.80-103.50]	66.20 [41.40-101.20]	68.20 [42.80-103.60]
	Testosterone	6.31 [1.02-11.96]	3.40 [1.01-11.60]				6.42 [1.02-11.99]	2.40 [1.00-11.53]	1.91 [0.97-11.48]	2.39 [1.00-11.52]
	Total bilirubin	8.33 [6.65-10.67]	8.04 [6.40-10.40]	0.50 [0.35-0.65]	0.40 [0.30-0.50]	0.45 [0.30-0.60]	8.29 [6.61-10.66]	8.05 [6.42-10.39]	8.07 [6.43-10.41]	8.05 [6.41-10.39]
	Total protein	72.11 [69.64-74.74]	72.32 [69.75-75.06]	7.10 [6.80-7.40]	7.25 [6.90-7.60]	7.20 [6.90-7.50]	72.24 [69.75-74.88]	72.30 [69.75-75.04]	72.20 [69.63-74.95]	72.30 [69.75-75.04]
	Triglycerides	1.39 [0.98-2.01]	1.49 [1.05-2.15]	106.00 [77.00-151.00]	110.00 [78.00-157.00]	106.00 [76.50-149.50]	1.39 [0.99-2.01]	1.47 [1.04-2.13]	1.38 [0.98-2.00]	1.47 [1.04-2.13]
	TyG index	8.60 [8.24-8.99]	8.69 [8.32-9.08]	8.60 [8.22-9.04]	8.61 [8.18-9.06]	8.53 [8.14-8.96]	8.60 [8.25-8.99]	8.67 [8.31-9.07]	8.60 [8.25-9.00]	8.67 [8.31-9.07]
	Urate	297.30 [245.60-354.00]	303.30 [250.80-361.30]				297.90 [246.70-354.60]	301.00 [249.10-358.50]	292.40 [241.90-350.70]	301.20 [249.20-358.70]
	Urea	5.20 [4.47-6.01]	5.27 [4.49-6.15]	14.00 [11.00-18.00]	15.00 [12.00-18.50]	14.00 [12.00-17.50]	5.21 [4.48-6.03]	5.26 [4.49-6.13]	5.23 [4.46-6.10]	5.26 [4.49-6.14]
	Vitamin D	47.60 [33.40-62.90]	46.90 [32.40-62.50]				47.20 [33.00-62.70]	46.80 [32.40-62.30]	47.50 [32.80-63.20]	46.80 [32.50-62.40]
	White blood cell (leukocyte) count	6.40 [5.42-7.48]	6.69 [5.66-7.90]	7.00 [5.70-8.77]	6.90 [5.60-8.40]	6.60 [5.40-8.00]	6.40 [5.44-7.50]	6.62 [5.61-7.81]	6.56 [5.57-7.76]	6.63 [5.62-7.82]
	Physical measurements
	Arm fat percentage	26.40 [20.75-34.75]	28.45 [21.85-37.30]				26.45 [20.90-34.75]	28.45 [21.80-37.25]	28.35 [21.25-36.05]	28.45 [21.80-37.30]
	Basal metabolic rate	6406.00 [5489.00-7636.00]	6347.00 [5489.00-7594.00]				6222.00 [5339.00-7376.00]	6309.00 [5477.00-7569.00]	6155.00 [5393.00-7456.00]	6309.00 [5477.00-7569.00]
	Body fat percentage	29.30 [23.90-35.80]	31.20 [25.20-37.80]				30.70 [25.20-37.10]	31.10 [25.10-37.80]	31.00 [24.50-36.90]	31.10 [25.20-37.80]
	Body mass index	25.99 [23.60-28.80]	26.80 [24.20-29.99]	28.30 [24.45-33.50]	27.29 [23.63-31.93]	26.97 [23.62-31.19]	25.88 [23.41-28.80]	26.69 [24.10-29.81]	25.81 [23.51-29.10]	26.70 [24.10-29.81]
	Diastolic blood pressure	81.00 [74.50-87.50]	82.00 [75.50-89.00]	76.00 [70.00-82.00]	72.50 [68.00-80.00]	74.50 [70.00-80.00]	78.50 [72.00-85.50]	81.50 [75.00-88.50]	81.00 [74.50-88.00]	82.00 [75.00-88.50]
	Hand grip strength	31.00 [24.00-41.00]	29.00 [22.00-38.50]				28.00 [21.50-36.50]	29.00 [22.00-38.50]	29.00 [22.00-38.00]	29.00 [22.00-38.50]
	Height	169.00 [163.00-176.00]	168.00 [161.00-175.00]	167.64 [160.02-175.26]	166.37 [160.02-173.99]	167.00 [160.02-175.26]	169.00 [162.50-176.50]	168.00 [161.00-175.00]	168.00 [161.00-175.00]	168.00 [161.00-175.00]
	Hip circumference	101.00 [97.00-106.00]	102.00 [97.00-108.00]	106.05 [98.50-116.00]			100.00 [95.00-105.00]	102.00 [97.00-108.00]	101.00 [96.00-107.00]	102.00 [97.00-108.00]
	Leg fat percentage	30.90 [20.95-39.25]	33.35 [22.35-41.15]				33.05 [22.50-41.35]	33.55 [22.30-41.10]	33.95 [21.85-40.20]	33.60 [22.35-41.10]
	Systolic blood pressure	133.00 [122.00-145.50]	136.50 [124.88-149.50]	125.00 [115.00-135.00]	124.00 [114.50-134.50]	124.00 [115.00-133.00]	139.50 [127.50-153.00]	136.00 [124.50-149.00]	134.50 [123.00-148.00]	136.00 [124.50-149.00]
	Trunk fat percentage	29.60 [24.70-34.70]	31.30 [26.00-36.60]				31.00 [25.90-36.00]	31.10 [25.90-36.50]	30.40 [24.90-35.80]	31.10 [25.90-36.50]
	Waist circumference	87.00 [78.00-96.00]	90.00 [81.00-99.00]	95.00 [83.65-107.20]			89.00 [80.00-97.00]	89.00 [80.00-98.30]	87.00 [78.00-97.00]	89.00 [80.00-99.00]
	Weight	75.30 [65.60-85.80]	76.50 [66.50-87.60]	80.60 [68.04-95.80]	76.66 [64.80-90.72]	75.75 [64.41-88.72]	74.10 [64.60-84.60]	76.10 [66.30-87.20]	73.70 [64.40-85.20]	76.10 [66.30-87.20]
	ATC codes
	A02B	2582 (6.67%)	48085 (11.35%)				5102 (13.12%)	45656 (10.90%)	31321 (9.97%)	43084 (10.93%)
	A03A	221 (0.57%)	3825 (0.90%)				151 (0.39%)	3752 (0.90%)	2798 (0.89%)	3544 (0.90%)
	A06A	333 (0.86%)	6393 (1.51%)				327 (0.84%)	6190 (1.48%)	4652 (1.48%)	5854 (1.48%)
	A07E	183 (0.47%)	2994 (0.71%)				168 (0.43%)	2934 (0.70%)	2190 (0.70%)	2754 (0.70%)
	A10A	145 (0.37%)	4308 (1.02%)				180 (0.46%)	4050 (0.97%)	2958 (0.94%)	3834 (0.97%)
	A10B	518 (1.34%)	13181 (3.11%)				1114 (2.87%)	12745 (3.04%)	8889 (2.83%)	12010 (3.05%)
	A11A	1873 (4.84%)	18036 (4.26%)				290 (0.75%)	18956 (4.53%)	14531 (4.63%)	17773 (4.51%)
	A11C	712 (1.84%)	10897 (2.57%)				1304 (3.35%)	11014 (2.63%)	8712 (2.77%)	10358 (2.63%)
	A11G	626 (1.62%)	6083 (1.44%)				93 (0.24%)	6424 (1.53%)	4973 (1.58%)	6034 (1.53%)
	A12A	450 (1.16%)	6183 (1.46%)				539 (1.39%)	6276 (1.50%)	4860 (1.55%)	5870 (1.49%)
	B01A	289 (0.75%)	8431 (1.99%)				811 (2.09%)	7655 (1.83%)	5213 (1.66%)	7225 (1.83%)
	B03A	342 (0.88%)	4197 (0.99%)				216 (0.56%)	4282 (1.02%)	3308 (1.05%)	4007 (1.02%)
	B03B	559 (1.44%)	8527 (2.01%)				400 (1.03%)	8222 (1.96%)	6266 (1.99%)	7752 (1.97%)
	C01D	174 (0.45%)	5936 (1.40%)				302 (0.78%)	5314 (1.27%)	3539 (1.13%)	5043 (1.28%)
	C02C	224 (0.58%)	5154 (1.22%)				358 (0.92%)	4868 (1.16%)	3244 (1.03%)	4590 (1.16%)
	C03A	1293 (3.34%)	25847 (6.10%)				906 (2.33%)	25331 (6.05%)	17034 (5.42%)	23946 (6.07%)
	C03C	83 (0.21%)	4237 (1.00%)				148 (0.38%)	3821 (0.91%)	2524 (0.80%)	3591 (0.91%)
	C07A	1064 (2.75%)	21355 (5.04%)				842 (2.17%)	20354 (4.86%)	13776 (4.38%)	19188 (4.87%)
	C07F	319 (0.82%)	6942 (1.64%)				1282 (3.30%)	6468 (1.54%)	4365 (1.39%)	6131 (1.55%)
	C08C	429 (1.11%)	8727 (2.06%)				644 (1.66%)	8461 (2.02%)	5749 (1.83%)	7967 (2.02%)
	C08D	160 (0.41%)	3866 (0.91%)				199 (0.51%)	3544 (0.85%)	2417 (0.77%)	3374 (0.86%)
	C09B	2254 (5.83%)	41327 (9.75%)				3711 (9.55%)	39708 (9.48%)	27217 (8.66%)	37571 (9.53%)
	C09C	328 (0.85%)	5840 (1.38%)				602 (1.55%)	5705 (1.36%)	3938 (1.25%)	5419 (1.37%)
	C09D	1479 (3.82%)	27613 (6.52%)				3801 (9.78%)	26577 (6.35%)	18038 (5.74%)	25105 (6.37%)
	C10A	1714 (4.43%)	17652 (4.17%)				427 (1.10%)	18245 (4.36%)	13655 (4.35%)	17143 (4.35%)
	C10B	3834 (9.91%)	68879 (16.26%)				8300 (21.35%)	66647 (15.92%)	45063 (14.34%)	62934 (15.96%)
	D07A	363 (0.94%)	4252 (1.00%)				215 (0.55%)	4285 (1.02%)	3186 (1.01%)	4065 (1.03%)
	D11A	710 (1.83%)	7294 (1.72%)				38 (0.10%)	7773 (1.86%)	6134 (1.95%)	7274 (1.84%)
	G03A	671 (1.73%)	5347 (1.26%)				49 (0.13%)	5903 (1.41%)	4889 (1.56%)	5539 (1.40%)
	G03C	987 (2.55%)	10059 (2.37%)				869 (2.24%)	10651 (2.54%)	8297 (2.64%)	9953 (2.52%)
	G03F	459 (1.19%)	4363 (1.03%)				201 (0.52%)	4591 (1.10%)	3748 (1.19%)	4334 (1.10%)
	G04B	312 (0.81%)	5695 (1.34%)				561 (1.44%)	5469 (1.31%)	3895 (1.24%)	5170 (1.31%)
	G04C	427 (1.10%)	5701 (1.35%)				1367 (3.52%)	5592 (1.34%)	3904 (1.24%)	5249 (1.33%)
	H03A	1583 (4.09%)	22934 (5.41%)				2358 (6.07%)	23318 (5.57%)	17178 (5.47%)	22004 (5.58%)
	L02B	192 (0.50%)	2950 (0.70%)				296 (0.76%)	3036 (0.73%)	2300 (0.73%)	2852 (0.72%)
	M01A	7478 (19.33%)	87801 (20.72%)				2850 (7.33%)	89969 (21.49%)	66961 (21.31%)	84774 (21.50%)
	M04A	250 (0.65%)	4839 (1.14%)				504 (1.30%)	4301 (1.03%)	2880 (0.92%)	4082 (1.04%)
	M05B	380 (0.98%)	7093 (1.67%)				352 (0.91%)	7028 (1.68%)	5569 (1.77%)	6636 (1.68%)
	N02A	282 (0.73%)	9467 (2.23%)				268 (0.69%)	8538 (2.04%)	6026 (1.92%)	8114 (2.06%)
	N02B	8576 (22.16%)	125120 (29.53%)				5101 (13.12%)	124504 (29.74%)	90004 (28.65%)	117628 (29.83%)
	N02C	493 (1.27%)	4940 (1.17%)				296 (0.76%)	5280 (1.26%)	4108 (1.31%)	4974 (1.26%)
	N03A	307 (0.79%)	7106 (1.68%)				575 (1.48%)	6702 (1.60%)	4942 (1.57%)	6301 (1.60%)
	N05A	119 (0.31%)	3184 (0.75%)				118 (0.30%)	2943 (0.70%)	2132 (0.68%)	2788 (0.71%)
	N05C	123 (0.32%)	3006 (0.71%)				81 (0.21%)	2691 (0.64%)	1989 (0.63%)	2526 (0.64%)
	N06A	1694 (4.38%)	30321 (7.16%)				2261 (5.82%)	28791 (6.88%)	21074 (6.71%)	27166 (6.89%)
	R01A	2083 (5.38%)	28977 (6.84%)				1396 (3.59%)	28939 (6.91%)	21133 (6.73%)	27251 (6.91%)
	R03A	1573 (4.07%)	23389 (5.52%)				1216 (3.13%)	22927 (5.48%)	16753 (5.33%)	21694 (5.50%)
	R03B	322 (0.83%)	5657 (1.34%)				181 (0.47%)	5391 (1.29%)	3885 (1.24%)	5102 (1.29%)
	R06A	1167 (3.02%)	13858 (3.27%)				892 (2.29%)	14022 (3.35%)	10353 (3.30%)	13291 (3.37%)
	S01E	248 (0.64%)	4261 (1.01%)				502 (1.29%)	4263 (1.02%)	3058 (0.97%)	4013 (1.02%)
	Elixhauser comorbidities
	AIDS/HIV	447 (1.16%)	4978 (1.17%)				629 (1.62%)	4523 (1.08%)	3532 (1.12%)	4255 (1.08%)
	Cardiac arrhythmia	712 (1.84%)	12571 (2.97%)				2292 (5.90%)	11602 (2.77%)	8336 (2.65%)	10943 (2.78%)
	Cholelithiasis and cholecystitis	648 (1.67%)	11347 (2.68%)				1519 (3.91%)	10835 (2.59%)	7566 (2.41%)	10253 (2.60%)
	Chronic pulmonary disease	3223 (8.33%)	45545 (10.75%)				6109 (15.71%)	42517 (10.15%)	31041 (9.88%)	40068 (10.16%)
	Coagulopathy	116 (0.30%)	1767 (0.42%)				246 (0.63%)	1601 (0.38%)	1178 (0.37%)	1500 (0.38%)
	Congestive heart failure	1121 (2.90%)	16257 (3.84%)				1684 (4.33%)	14396 (3.44%)	10465 (3.33%)	13595 (3.45%)
	Deficiency anemia	564 (1.46%)	8482 (2.00%)				1288 (3.31%)	8110 (1.94%)	6238 (1.99%)	7625 (1.93%)
	Diabetes (complicated)	80 (0.21%)	3098 (0.73%)				274 (0.70%)	2697 (0.64%)	1882 (0.60%)	2552 (0.65%)
	Diabetes (uncomplicated)	484 (1.25%)	14054 (3.32%)				1485 (3.82%)	12845 (3.07%)	9016 (2.87%)	12125 (3.07%)
	Fluid and electrolyte disorders	148 (0.38%)	3356 (0.79%)				515 (1.32%)	2809 (0.67%)	2001 (0.64%)	2666 (0.68%)
	Hypertension (complicated)	1117 (2.89%)	20321 (4.80%)				1697 (4.37%)	17336 (4.14%)	11811 (3.76%)	16405 (4.16%)
	Hypertension (uncomplicated)	2877 (7.44%)	58974 (13.92%)				7316 (18.82%)	54405 (12.99%)	37177 (11.83%)	51425 (13.04%)
	Hypothyroidism	1026 (2.65%)	16916 (3.99%)				2091 (5.38%)	16187 (3.87%)	11767 (3.75%)	15277 (3.87%)
	Lymphoma	213 (0.55%)	3620 (0.85%)				493 (1.27%)	3335 (0.80%)	2618 (0.83%)	3136 (0.80%)
	Metastatic cancer	92 (0.24%)	2657 (0.63%)				305 (0.78%)	2509 (0.60%)	1911 (0.61%)	2363 (0.60%)
	Obesity	649 (1.68%)	13731 (3.24%)				1874 (4.82%)	11764 (2.81%)	8122 (2.59%)	11082 (2.81%)
	Other neurological disorders	451 (1.17%)	9069 (2.14%)				863 (2.22%)	8148 (1.95%)	6093 (1.94%)	7682 (1.95%)
	Peptic ulcer disease excluding bleeding	293 (0.76%)	5846 (1.38%)				614 (1.58%)	5098 (1.22%)	3587 (1.14%)	4820 (1.22%)
	Peripheral vascular disorders	151 (0.39%)	5749 (1.36%)				479 (1.23%)	4753 (1.14%)	3226 (1.03%)	4458 (1.13%)
	Pulmonary circulation disorders	96 (0.25%)	2294 (0.54%)				277 (0.71%)	2105 (0.50%)	1453 (0.46%)	1968 (0.50%)
	Renal failure	334 (0.86%)	7288 (1.72%)				966 (2.48%)	6271 (1.50%)	4355 (1.39%)	5934 (1.50%)
	Rheumatic disease	492 (1.27%)	9081 (2.14%)				1197 (3.08%)	8265 (1.97%)	6083 (1.94%)	7808 (1.98%)
	Sleep apnea	188 (0.49%)	2900 (0.68%)				502 (1.29%)	2748 (0.66%)	1988 (0.63%)	2604 (0.66%)
	Solid tumor without metastasis	950 (2.46%)	17878 (4.22%)				2676 (6.88%)	17335 (4.14%)	12879 (4.10%)	16352 (4.15%)
	Valvular disease	554 (1.43%)	9751 (2.30%)				1116 (2.87%)	8622 (2.06%)	6378 (2.03%)	8131 (2.06%)

## Sheet: Table S2
	Table S2: Genome-wide significant common variant associations in PNPLA3 with true MASLD and PDFF
	For meta-analysis results, we calculated p-values using sample size and direction of effect-based analyses and betas and standard errors (SE) using SE-based analyses.
	Abbreviations: CHR (chromosome), POS (position), RA (reference allele), EA (effect allele), MAC (minor allele count), SE (standard error), PVE (proportion of phenotypic variance explained)
	Gene	CHR:POS:RA:EA	Variant type	Cohort	Frequency	N	MAC	Beta	SE	PVE	Z score	p	I^2	p (heterogeneity)
	PNPLA3	22:43928847:C:G	Missense	UK Biobank PDFF	0.212705	38631	16434	0.260837	0.00737586	0.0313574	35.344	6.20869e-274
				UK Biobank MASLD	0.214975	423191	181951	0.337703	0.0198867	0.000680945	16.3326	2.89135e-60
				All of Us	0.247418	223751	110720	0.313714	0.0175269	0.00142979	17.4421	1.97606e-68
				BioMe Sample 1	0.239362	28647	13714	0.414181	0.0530925	0.00211989	7.53144	5.01534e-14
				BioMe Sample 2	0.28108	14117	7936	0.341717	0.0543008	0.00279745	6.17208	6.73985e-10
				Meta-analysis	0.227062	728337	330755	0.2789	0.0063	0.00268359	32.669	4.35e-234	99.5	4.386e-183
	PNPLA3	22:43928850:C:T	Synonymous	UK Biobank PDFF	0.212435	38626	16411	0.259891	0.00738028	0.0311052	35.1946	1.2106e-271
				UK Biobank MASLD	0.214854	423094	181807	0.336129	0.0199016	0.000673762	16.2466	1.18032e-59
				All of Us	0.247364	223749	110695	0.313607	0.0175281	0.00142863	17.4351	2.23409e-68
				BioMe Sample 1	0.240368	28706	13800	0.405525	0.0530445	0.00203188	7.38667	1.50557e-13
				BioMe Sample 2	0.281044	14117	7935	0.34448	0.0542518	0.00284786	6.22633	4.77485e-10
				Meta-analysis	0.227002	728292	330648	0.2779	0.0063	0.0026646	32.544	2.52e-232	99.5	1.416e-181

## Sheet: Table S3
	Table S3: Definitions of exclusionary diagnoses, Elixhauser comorbidities, MASLD outcomes, and MASLD risk factors
	In the UK Biobank, we considered inpatient diagnostic history (fields 41270 and 41271), outpatient diagnostic history (field 42040), causes of death (fields 40001 and 40002), as well as cancer registry data (fields 40005-40012). For each source, we converted non-ICD-10 codes to ICD-10 codes using standard conversion tables (resource 592). In All of Us, we used ICD-10 codes when available and conv…
	Binary phenotype	ICD-10 codes
	MASLD	K75.8, K76.0
	Exclusions before date of MASLD diagnosis (true MASLD), date of PDFF (true PDFF), or baseline visit (predicted MASLD and PDFF)
	Viral hepatitis	B15, B16, B17, B18, B19
	Budd-Chiari syndrome	I82.0, K76.5
	Chronic hepatitis, unspecified	K73.2, K73.9
	Secondary or unspecified biliary cirrhosis	K74.4, K74.5
	Cirrhosis	I85.0, I85.9, I86.4, I98.2, I98.3, K74.6, K76.6, K76.7, R18
	Liver transplantation	Z94.4 (plus procedure codes 500.5 and J01)
	Liver cancer	C22.0, C22.9
	Exclusions at any date
	Autoimmune liver disease	K74.3, K75.4, K83.0
	Hemochromatosis	E83.1
	Wilson's disease	E83.0
	Alpha-1 antitrypsin deficiency	E88.0
	Alcoholic liver disease	K70
	Somatic consequences of alcohol	E24.4, G62.1, I42.6, K29.2, G31.2, G72.1, K85.2, K86.0, T51.0, T51.9, Y57.3, X65, Z50.2, Z71.4, Z72.1
	Drug use disorders	F11, F12, F13, F14, F16, F18, F19
	Modified Elixhauser comorbidities
	AIDS/HIV	B20, B21, B22, B24
	Cardiac arrhythmia	I44.1, I44.2, I44.3, I45.6, I45.9, I47, I48, I49, R00.0, R00.1, R00.8, T82.1, Z45.0, Z95.0
	Cholelithiasis and cholecystitis	K80, K81
	Chronic pulmonary disease	I27.8, I27.9, J40, J41, J42, J43, J44, J45, J46, J47, J60, J61, J62, J63, J64, J65, J66, J67, J68.4, J70.1, J70.3
	Coagulopathy	D65, D66, D67, D68, D69.1, D69.3, D69.4, D69.5, D69.6
	Congestive heart failure	I09.9, I11.0, I13.0, I13.2, I25.5, I42.0, I42.5, I42.6, I42.7, I42.8, I42.9, I43, I50, P29.0
	Deficiency anemia	D50.8, D50.9, D51, D52, D53
	Diabetes (complicated)	E10.2-E10.8, E11.2-E11.8, E12.2-E12.8, E13.2-E13.8, E14.2-E14.8
	Diabetes (uncomplicated)	E10.0, E10.1, E10.9, E11.0, E11.1, E11.9, E12.0, E12.1, E12.9, E13.0, E13.1, E13.9, E14.0, E14.1, E14.9
	Fluid and electrolyte disorders	E22.2, E86, E87
	Hypertension (complicated)	I11, I12, I13, I15
	Hypertension (uncomplicated)	I10
	Hypothyroidism	E00, E01, E02, E03, E89.0
	Lymphoma	C81, C82, C83, C84, C85, C88, C96, C90.0, C90.2
	Metastatic cancer	C77, C78, C79, C80
	Obesity	E66
	Other neurological disorders	G10, G11, G12, G13, G20, G21, G22, G25.4, G25.5, G31.2, G31.8, G31.9, G32, G35, G36, G37, G40, G41, G93.1, G93.4, R47.0, R56
	Peptic ulcer disease excluding bleeding	K25.7, K25.9, K26.7, K26.9, K27.7, K27.9, K28.7, K28.9
	Peripheral vascular disorders	I70, I71, I73.1, I73.8, I73.9, I77.1, I79.0, I79.2, K55.1, K55.8, K55.9, Z95.8, Z95.9
	Pulmonary circulation disorders	I26, I27, I28.0, I28.8, I28.9
	Renal failure	I12.0, I13.1, N18, N19, N25.0, Z49.0, Z49.1, Z49.2, Z94.0, Z99.2
	Rheumatic disease	L94.0, L94.1, L94.3, M05, M06, M08, M12.0, M12.3, M30, M31.0-M31.3, M32, M33, M34, M35, M45, M46.1, M46.8, M46.9
	Sleep apnea	G47.3
	Solid tumor without metastasis	C00-C76, C97
	Valvular disease	A52.0, I05, I06, I07, I08, I09.1, I09.8, I34, I35, I36, I37, I38, I39, Q23.0, Q23.1, Q23.2, Q23.3, Z95.2, Z95.3, Z95.4
	MASLD outcomes
	Cirrhosis	I85.0, I85.9, I86.4, I98.2, I98.3, K74.6, K76.6, K76.7, R18
	Liver transplantation	Z94.4 (plus procedure codes 500.5 and J01)
	Liver cancer	C22.0, C22.9
	MASLD risk factors
	Extra-hepatic cancer	C15, C16, C17, C18, C19, C20
	Ischemic heart disease	I20, I21, I22, I23, I24, I25
	Type 2 diabetes	E11
	Chronic kidney disease	N18
	Polycystic ovary syndrome	E28.2

## Sheet: Table S4
	Table S4: Exome-wide significant rare and ultra-rare variant associations with true MASLD and PDFF
	Results reported in the main text are for the primary meta-analysis (shaded cells). Differences in Z scores and p values between the primary, ancestry-stratified, and sex-stratified analyses are attributable to differences in participant counts and meta-analysis methodologies. For meta-analysis results, we calculated p-values using sample size and direction of effect-based analyses and betas and …
	Abbreviations: CHR (chromosome), POS (position), RA (reference allele), EA (effect allele), MAC (minor allele count), SE (standard error), PVE (proportion of phenotypic variance explained)
	Gene	CHR:POS:RA:EA	Variant type	Cohort	Frequency	N	MAC	N with minor allele	Beta	SE	PVE	Z score	p	I^2	p (heterogeneity)
	Primary analysis (pooled ancestry analysis within cohorts, followed by meta-analysis across cohorts)
	CDH5	16:66400873:G:T	Missense	UK Biobank MASLD	≥ 6.37E-05	423672	≥ 27	≥ 27	2.60973	0.525424	*	3.78915	0.000151161
				All of Us	≤ 8.94E-05	223764	≤ 20	≤ 20	2.60558	0.636705	*	3.58809	0.000333112
				Meta-analysis	3.6297e-05	647436	47	47	2.608	0.4053	6.39495e-05	5.175	2.284e-07	0	0.4997
	XAB2	19:7629499:G:T	Missense	UK Biobank MASLD	≥ 4.25E-05	423672	≥ 18	≥ 27	3.16802	0.560319	*	4.30085	1.70141e-05
				All of Us	≤ 8.94E-05	223757	≤ 20	≤ 20	2.71087	0.612949	*	3.72849	0.000192633
				Meta-analysis	2.93469e-05	647429	38	38	2.9599	0.4136	7.90982e-05	5.671	1.419e-08	0	0.6257
	Ancestry-stratified analysis (ancestry-specific analysis within cohorts, followed by meta-analysis within ancestries, followed by meta-analysis across ancestries)
	CDH5	16:66400873:G:T	Missense	American	≤ 4.98E-04	40129	≤ 20	≤ 20	2.5586	1.9041	*	1.344	0.179
				European	≥ 4.86E-05	493352	≥ 24	≥ 24	2.7265	0.4957	*	4.624	3.769e-06
				American + European	4.12386e-05	533481	44	44	2.7158	0.4797	6.00774e-05	4.815	1.472e-06	0	0.9807
	XAB2	19:7629499:G:T	Missense	European	2.83775e-05	493348	28	28	3.3283	0.4587	0.000106706	5.728	1.019e-08
	Sex-stratified analysis (sex-specific analysis within cohorts, followed by meta-analysis within sexes, followed by meta-analysis across sexes)
	CDH5	16:66400873:G:T	Missense	Female	4.22663e-05	366722	31	31	2.4162	0.6731	3.51362e-05	2.949	0.003192
				Male	4.14865e-05	192834	14	14	3.5206	0.6434	0.000155246	4.096	4.195e-05
				Female + Male	4.19976e-05	559556	45	45	2.9933	0.4651	7.40171e-05	4.792	1.652e-06	60.2	0.1129
	XAB2	19:7629499:G:T	Missense	Female	2.99959e-05	366717	22	22	3.1888	0.5804	8.23063e-05	4.444	8.836e-06
				Male	2.8499e-05	280712	16	16	2.9818	0.5938	8.98207e-05	4.347	1.378e-05
				Female + Male	2.93468e-05	647429	38	38	3.0877	0.4151	8.54546e-05	6.207	5.398e-10	0	0.7296

## Sheet: Table S5
	Table S5: Single variant allele frequencies in gnomAD v4.1.0
	Abbreviations: CHR (chromosome), POS (position), RA (reference allele), EA (effect allele)
	Gene	CHR:POS:RA:EA	Total	Admixed American	African/African American	Amish	Ashkenazi Jewish	East Asian	European (Finnish)	European (non-Finnish)	Middle Eastern	South Asian	Remaining
	Variants identified in the meta-analysis of true MASLD and true PDFF
	CDH5	16:66400873:G:T	4e-05	0.0001						4.746e-05		1.1e-05	3.2e-05
	XAB2	19:7629499:G:T	3.1e-05	1.7e-05						3.912e-05			4.8e-05
	Variants identified by predicted MASLD and predicted PDFF
	SLC30A10	1:219915459:G:A	5.1e-05	1.7e-05	0.000881					8.476e-06		2.2e-05	4.8e-05
	ACVR1C	2:157550353:A:G	0.001611	0.000133	0.00032				0.000515	0.002042		3.3e-05	0.001968
	HPS3	3:149153522:G:A	1.2e-05		0.00024					8.475e-07
	PIGZ	3:196948179:G:A	1.2e-05	1.7e-05	0.000227					8.475e-07
	JADE2	5:134566527:G:A	1.6e-05		4e-05					1.879e-05
	STC2	5:173328063:C:A	0.000982	0.000194	0.000162		3.5e-05		0.000362	0.001251	0.00017	4.6e-05	0.000749
	LY6G6C	6:31719166:C:T	0.004942	0.000583	0.000947		3.4e-05		0.000375	0.006429	0.000165	0.000483	0.003424
	MAD1L1	7:2069319:C:T	2.6e-05		0.000522					8.493e-07			3.2e-05
	PDE3B	11:14843853:C:T	0.000811	0.00015	0.000187			2.2e-05	0.001125	0.0009944			0.00064
	PDE3B	11:14869595:G:C	0.00521	0.003251	0.00116	0.01316			0.007188	0.006249	0.000495		0.004449
	APOC3	11:116830638:G:A	0.001946	0.001149	0.00084		0.001993	2.2e-05	0.001034	0.002327	0.00132	0.000121	0.001872
	INHBE	12:57456093:G:C	0.000473	6.8e-05	5.4e-05				1.6e-05	0.0005932			0.000871
	FXR2	17:7593064:C:T	0.003321	0.000299	0.000694		0.000251		0.00049	0.00413	0.000507	0.002071	0.002514
	SHBG	17:7631360:C:T	0.00597	0.001868	0.001267		0.01097		0.008283	0.00694	0.000363	0.000704	0.005048
	INSR	19:7125507:C:T	0.007538	0.002816	0.001239		0.01598	6.7e-05	0.00671	0.007041	0.0165	0.0228	0.008238
	ZNF404	19:43873681:C:T	3.9e-05	3.3e-05	1.3e-05			0.000134	9.4e-05	3.73e-05			6.4e-05
	XKR7	20:31996867:A:T	2.9e-05	1.7e-05	0.000574								3.2e-05
	NOL4L	20:32453712:C:T	1.9e-05	1.9e-05	0.000381

## Sheet: Table S6
	Table S6: Bonferroni-significant gene-level associations with true MASLD and PDFF
	For meta-analysis results, we calculated p-values using sample size and direction of effect-based analyses and betas and standard errors (SE) using SE-based analyses. Cells with "≤", or "≥" indicate censoring to comply with All of Us policies.
	Abbreviations: CHR (chromosome), POS (position), RA (reference allele), EA (effect allele), MAC (minor allele count), SE (standard error), PTV (protein truncating variant)
	Gene	Test	Cohort	Frequency	N	MAC	Beta	SE	Z score	p	I^2	p (heterogeneity)
	Primary analysis (pooled ancestry analysis within cohorts, followed by meta-analysis across cohorts)
	APOB	BURDEN	UK Biobank PDFF	0.000710686	38695	55	0.773966	0.112161	6.90047	5.18322e-12
			UK Biobank MASLD	0.000813129	423672	689	0.804851	0.222597	3.22975	0.001239
			All of Us	0.000507229	223765	227	0.754677	0.360129	2.09557	0.0361202
			BioMe Sample 1	0.000570776	28908	33	1.46396	1.12269	1.30397	0.192242
			BioMe Sample 2	0.000637529	14117	18	1.63491	0.583006	2.49853	0.012471
			Meta-analysis	0.000700809	729157	1022	0.806	0.0949	5.82	5.895e-09	89	2.269e-07
	MYCBP2	SKAT	UK Biobank PDFF	0.000129216	38695	10	0.798471	0.262622	3.04038	0.00236282
			UK Biobank MASLD	0.000155781	423672	132	1.55746	0.365056	3.90857	9.28453e-05
			All of Us	5.80967e-05	223765	26	2.58752	1.10701	2.33739	0.0194191
			Meta-analysis	0.000122426	686132	168	1.112	0.2093	5.128	2.925e-07	45.7	0.1584
	Ancestry-stratified analysis (ancestry-specific analysis within cohorts, followed by meta-analysis within ancestries, followed by meta-analysis across ancestries)
	APOB	BURDEN	African	0.000614903	71556	88	0.9309	0.6406	0.2	0.8417
			American	0.000461013	40129	37	1.4755	0.7164	2.06	0.03944
			Central/South Asian	0.000878624	7967	14	-1.0386	1.7631	-0.589	0.5558
			East Asian	0.00206372	7753	32	1.1421	0.857	1.521	0.1284
			European	0.000712719	542991	774	0.8277	0.1037	5.155	2.541e-07
			African + … + European	0.00473098	670396	945	0.8412	0.1005	5.307	1.111e-07	25.1	0.254
	MYCBP2	SKAT	African	≤ 3.89E-05	51398	≤ 20	-1.041	3.0031	-0.346	0.7291
			European	0.000140102	528188	148	1.2882	0.2085	5.638	1.725e-08
			African + European	≤ 1.31E-04	579586	≤ 168	1.277	0.208	5.279	1.302e-07	75.2	0.04449
	Sex-stratified analysis (sex-specific analysis within cohorts, followed by meta-analysis within sexes, followed by meta-analysis across sexes)
	APOB	BURDEN	Female	0.000727842	412177	600	0.7983	0.1317	4.009	6.103e-05
			Male	0.000665657	316980	422	0.8657	0.1466	4.692	2.701e-06
			Female + Male	0.0013935	729157	1022	0.8284	0.098	6.108	1.01e-09	0	0.3763
	MYCBP2	SKAT	Female	0.000124039	386975	96	0.9835	0.2796	3.063	0.002194
			Male	0.000124682	280714	70	2.1153	0.4451	3.921	8.815e-05
			Female + Male	0.000248721	667689	166	1.3037	0.2368	4.874	1.094e-06	0	0.3177

## Sheet: Table S7
	Table S7: Previously reported rare variants associated with MASLD
	Positions are in GRCh38 coordinates. In the "Direction" column, the direction of effect is included for the meta-analysis and for each of the five cohorts (UK Biobank PDFF, UK Biobank MASLD, All of Us, BioMe Sample 1, and BioMe Sample 2).
	Abbreviations: CHR (chromosome), POS (position), RA (reference allele), EA (effect allele), MAC (minor allele count), PTV (protein truncating variant)
							Prior estimates		Estimates from this study
	Gene	CHR:POS:RA:EA	rsID	Reference	Type	gnomAD frequency	Beta	p	Direction	Frequency	N	MAC	Z score	p	I^2	p (heterogeneity)	Evidence
	GCKR	2:27503548:C:T	rs149847328	PMID: 30202818	PTV (stop gain)	0.000151			?+++?	0.000135	676239	182	1.152	0.2495	0	0.9826	Single patient; no in vitro supporting evidence
	ATG7	3:11348028:C:T	rs143545741	PMID: 35405176	Missense	0.00137	0.720986	0.003	+-++-	0.001393	729152	2031	-0.635	0.5253	0	0.4946	Supported by in vitro studies
		3:11358545:T:C	rs36117895	PMID: 35405176	Missense	0.03528	0.230449	0.003	++???	0.036575	462367	33822	0.382	0.7028	0	0.5656	Supported by in vitro studies
	MTTP	4:99581967:G:A	rs756998920	PMID: 28950858	Missense	0.0001097	-1.52288	0.019	?+-??	4.9e-05	647423	63	0.563	0.5732	0	0.5084	Supported by in vitro studies
		4:99608899:T:C	rs745447480	PMID: 37484212	Missense	1.487e-05			?-+??	1.6e-05	647428	21	0.301	0.7633	30.1	0.2315	Four-generation family study; supported by in vitro studies
	PNPLA3	22:43946300:A:G	rs143392071	PMID: 28950858	Missense	0.0002701	0.546543	0.008	+++??	0.000122	686084	167	2.269	0.02329	20.5	0.2843	Supported by in vitro studies

## Sheet: Table S8
	Table S8: Nominally significant rare coding variant associations with true MASLD and PDFF in GCKR, ATG7, MTTP, and PNPLA3
	Positions are in GRCh38 coordinates. For meta-analysis results, we calculated p-values using sample size and direction of effect-based analyses and betas and standard errors (SE) using SE-based analyses. Cells with "*" indicate censoring to comply with All of Us policies.
	Abbreviations: CHR (chromosome), POS (position), RA (reference allele), EA (effect allele), MAC (minor allele count), SE (standard error), PVE (proportion of variance explained), PTV (protein truncating variant)
	Gene	CHR:POS:RA:EA	Type	ClinVar variation ID and classification	Cohort	Frequency	N	MAC	Beta	SE	PVE	Z score	p	I^2	p (heterogeneity)
	GCKR	2:27503563:C:T	Missense		UK Biobank MASLD	4.13152e-05	423573	35	2.71507	1.37069	9.26299e-06	1.98081	0.0476124
		2:27503611:G:C	Missense		UK Biobank MASLD	1.41699e-05	423433	12	6.0123	2.65121	1.21452e-05	2.26776	0.0233437
		2:27522506:G:A	Missense	1169313; benign/likely benign	UK Biobank PDFF	0.00697819	38692	540	0.0852462	0.0359798	0.00014506	2.36928	0.017823
					UK Biobank MASLD	0.00664328	423661	5629	0.168586	0.111352	5.41036e-06	1.51398	0.13003
					All of Us	0.00532721	223757	2384	0.135653	0.104106	7.588e-06	1.30302	0.192568
					BioMe Sample 1	0.00569047	28908	329	0.236231	0.317632	1.91337e-05	0.743725	0.457043
					BioMe Sample 2	0.00492349	14116	139	0.38496	0.363208	7.95745e-05	1.05989	0.289195
					Meta-analysis	0.0061861	729134	9021	1.223	0.5088	7.92406e-06	2.717	0.006583	0	0.4202
		2:27522544:C:T	Missense		UK Biobank MASLD	≥ 2.60E-05	423664	≥ 11	2.6092	1.90869	*	1.36701	0.171622
					All of Us	≤ 8.94E-05	223762	≤ 20	3.54015	1.5158	*	2.3355	0.0195173
					Meta-analysis	2.3941e-05	647426	31	1.0707	1.463	8.27287e-07	2.479	0.01318	15.2	0.2776
		2:27522556:A:G	Missense		UK Biobank MASLD	4.13058e-05	423669	35	2.09417	0.607827	2.80172e-05	2.79485	0.00519242
	ATG7	3:11333016:G:A	Missense		UK Biobank MASLD	2.00628e-05	423670	17	2.5059	0.65909	3.41189e-05	3.13617	0.00171171
					All of Us	6.4801e-05	223762	29	0.645915	0.926263	2.17318e-06	0.697334	0.485594
					Meta-analysis	3.5525e-05	647432	46	2.1372	0.56	2.24963e-05	2.947	0.003209	38.9	0.2007
		3:11358488:A:G	Missense		UK Biobank MASLD	1.77024e-05	423672	15	4.06195	1.60014	1.52096e-05	2.5385	0.0111329
		3:11380011:G:A	Missense		UK Biobank MASLD	1.29817e-05	423672	11	2.37972	0.826266	1.95782e-05	2.4817	0.0130759
	MTTP	4:99600693:T:G	Missense		UK Biobank MASLD	1.53421e-05	423671	13	2.84235	0.772681	3.19383e-05	2.92645	0.00342855
		4:99608826:C:T	Missense	840396; conflicting (pathogenic, likely pathgenic, uncertain)	UK Biobank MASLD	> 3.07E-05	423663	≥ 13	2.44963	0.70647	*	2.70556	0.00681883
					All of Us	≤ 8.94E-05	223760	≤ 20	2.34664	0.656552	*	3.01096	0.00260423
					Meta-analysis	2.54857e-05	647423	33	2.4083	0.7385	1.64257e-05	3.959	7.534e-05	0	0.3981
		4:99619076:T:G	Missense	900117; conflicting (uncertain, benign)	All of Us	5.1395e-05	223757	23	2.9641	1.15975	2.91923e-05	2.55581	0.0105942
		4:99621185:C:CCATT	PTV (frameshift)	1930401; pathogenic	UK Biobank MASLD	1.18016e-05	423672	10	6.9559	2.82419	1.4318e-05	2.46297	0.0137791
		4:99622756:G:T	PTV (stop gain)	14243; pathogenic	UK Biobank MASLD	3.5405e-05	423669	30	2.21418	0.598495	3.23046e-05	2.94757	0.0032028
					All of Us	6.92725e-05	223754	31	2.34908	0.92313	2.89392e-05	2.54469	0.0109375
					BioMe Sample 1	0.000207555	28908	12	-1.05636	1.67478	1.37621e-05	0.630744	0.528208
					Meta-analysis	5.39677e-05	676331	73	1.223	0.5088	8.54271e-06	3.666	0.0002462	5.7	0.3463
	PNPLA3	22:43927158:A:C	Missense		UK Biobank MASLD	3.89459e-05	423665	33	3.78026	1.54963	1.40462e-05	2.43946	0.0147092
		22:43937132:A:T	Missense		UK Biobank MASLD	1.88825e-05	423672	16	4.87395	2.42815	9.50993e-06	2.00727	0.0447208
		22:43944765:G:A	Missense		All of Us	≤ 8.94E-05	223763	≤ 20	2.97162	1.1637	*	2.55358	0.010662
		22:43946300:A:G	Missense		UK Biobank PDFF	0.000155059	38695	12	0.383248	0.242645	6.44665e-05	1.57946	0.114231
					UK Biobank MASLD	0.000118016	423672	100	1.95387	0.862875	1.21021e-05	2.26437	0.0235516
					All of Us	0.000122923	223717	55	0.127807	0.639145	1.78736e-07	0.199966	0.841508
					Meta-analysis	0.000121705	686084	167	0.4801	0.2199	6.94757e-06	2.269	0.02329	20.5	0.2843

## Sheet: Table S9
	Table S9: Nominally significant associations of identified variants with laboratory and physical measurements
	This table includes all variants with significant associations with either true or predicted phenotypes. In the "Direction" column, the order of the studies is as follows: UK Biobank, All of Us, BioMe Sample 1, and BioMe Sample 2.
	Abbreviations: CHR (chromosome), POS (position), RA (reference allele), EA (effect allele), SE (standard error)
					Meta-analysis
	Gene	CHR:POS:RA:EA	Variable type	Variable	Direction	N	Z score	p
	Laboratory and vital measurements
	LUZP1	1:23092802:G:A	Hematologic	CRP	-???	444537	-1.974	0.0483817
				Erythrocyte #	-???	434423	-2.448	0.0143652
			Liver	ALP	-???	445306	-2.303	0.0212788
			Metabolic	Creatinine	-???	445079	-2.226	0.0260142
				SHBG	+???	403752	3.259	0.00111806
			Physical	BMI	-???	444026	-4.244	2.1957e-05
			Renal	Urate	-???	444759	-2.304	0.0212226
	SLC30A10	1:219915459:G:A	Hematologic	CRP	-???	444536	-2.005	0.044963
				Monocyte #	-???	433624	-2.064	0.0390177
				Neutrophil #	-???	433624	-2.911	0.00360274
			Lipid	Lipoprotein A	+???	356229	2.672	0.00754006
				Triglycerides	--?+	546369	-3.236	0.00121217
			Liver	GGT	-???	445063	-2.764	0.00570975
			Metabolic	SHBG	+???	403751	2.722	0.00648881
				TyG index	-+?+	503357	-3.322	0.000893747
			Physical	BMI	-???	444025	-4.615	3.93095e-06
				Body fat percentage	-???	437410	-2.339	0.0193354
				Hip circumference	--??	655237	-3.051	0.00228081
				Waist circumference	--??	655318	-2.603	0.0092412
			Renal	Urate	-???	444758	-3.251	0.00115
	ACVR1C	2:157550353:A:G	Hematologic	Basophil %	+???	433631	2.178	0.029406
				CRP	-???	444537	-2.018	0.0435913
				Leukocyte #	----	597826	-2.43	0.0150988
			Lipid	HDL cholesterol	++++	528422	4.145	3.39814e-05
				Triglycerides	----	567506	-4.702	2.57626e-06
			Liver	ALP	+-++	595644	2.697	0.00699673
				GGT	-???	445064	-3.088	0.00201508
			Metabolic	HbA1c	---+	524574	-2.877	0.00401476
				IGF-1	+???	442692	3.693	0.000221624
				SHBG	+???	403752	2.186	0.0288156
				TyG index	----	524146	-3.684	0.000229602
			Physical	Body fat percentage	-???	437411	-2.11	0.0348584
				Diastolic blood pressure	-+++	691451	-2.136	0.0326794
				Hand grip strength	-???	444423	-2.073	0.0381723
				Hip circumference	+-??	655137	2.565	0.0103176
				Waist circumference	--??	655218	-3.828	0.000129189
			Renal	Urate	-???	444759	-2.719	0.00654796
	JADE2	5:134566527:G:A	Hematologic	Basophil #	-???	433624	-2.297	0.0216188
				Hematocrit	--??	557952	-2.109	0.0349446
				Hemoglobin	-+??	558644	-2.153	0.0313187
				Lymphocyte #	-???	433624	-2.739	0.00616264
			Lipid	Triglycerides	-???	444992	-2.157	0.0310057
			Liver	ALT	--??	559188	-3.294	0.000987725
				AST/ALT ratio	++??	556478	3.046	0.00231908
			Metabolic	SHBG	+???	403750	2.033	0.0420525
				TyG index	-???	407088	-2.235	0.0254173
			Physical	BMI	-???	444024	-7.656	1.91814e-14
				Diastolic blood pressure	--??	649680	-2.657	0.00788394
			Renal	Calcium	-???	407676	-2.643	0.0082175
				Urate	-???	444757	-2.409	0.0159963
	STC2	5:173328063:C:A	Hematologic	CRP	-???	444536	-2.318	0.0204493
				Leukocyte #	--?-	571578	-5.48	4.25326e-08
				Lymphocyte #	-???	433624	-3.464	0.000532207
				Monocyte #	-???	433624	-2.546	0.0108965
				Neutrophil #	-???	433624	-5.357	8.46151e-08
			Lipid	HDL cholesterol	++?-	507412	2.544	0.0109591
				Triglycerides	--?-	546371	-3.973	7.0973e-05
			Liver	AST/ALT ratio	++?+	569599	2.939	0.00329273
				Direct bilirubin	+???	378303	2.774	0.00553717
				GGT	-???	445063	-2.808	0.00498502
				Total bilirubin	++?-	565695	2.761	0.00576247
			Metabolic	Glucose	--?+	545995	-2.579	0.00990868
				HbA1c	-+?+	508267	-2.749	0.00597774
				IGF-1	-???	442691	-2.983	0.00285438
				SHBG	+???	403751	4.536	5.73312e-06
				Testosterone	+???	403170	2.238	0.0252211
				TyG index	--?-	503359	-4.509	6.51339e-06
			Physical	Body fat percentage	-???	437410	-4.292	1.77071e-05
				Hand grip strength	+???	444422	6.158	7.36694e-10
				Hip circumference	++??	655238	5.269	1.37169e-07
				Systolic blood pressure	--?+	663828	-2.143	0.0321131
				Waist circumference	++??	655319	3.429	0.00060581
			Renal	Cystatin C	-???	445088	-2.372	0.0176921
				Urate	-???	444758	-4.676	2.92525e-06
				Urea	--?-	581553	-3.042	0.00235012
	LY6G6C	6:31719166:C:T	Hematologic	Eosinophil #	+???	433623	2.037	0.04165
				Erythrocyte #	+--+	595849	4.55	5.36459e-06
				Hemoglobin	+--+	598247	2.69	0.0071452
				Monocyte %	-???	433629	-3.54	0.000400127
				Neutrophil #	+???	433623	2.403	0.0162612
			Lipid	ApoA	-???	405386	-3.725	0.000195315
				Cholesterol	--+-	567622	-2.806	0.00501607
				HDL cholesterol	--+-	528455	-3.561	0.000369445
				LDL cholesterol	--+-	563233	-2.72	0.00652819
				Triglycerides	++-+	567538	3.316	0.000913158
			Liver	AST/ALT ratio	----	594158	-2.858	0.0042632
				Albumin	++-+	556694	3.722	0.000197651
			Metabolic	SHBG	-???	403750	-3.648	0.00026429
				Testosterone	+???	403170	2.404	0.0162168
				TyG index	++-+	524176	3.824	0.000131304
			Physical	Body fat percentage	+???	437409	3.7	0.000215599
				Diastolic blood pressure	++-+	691552	2.724	0.00644965
				Hand grip strength	-???	444421	-3.054	0.00225812
				Systolic blood pressure	++-+	691548	3.1	0.00193521
			Renal	Calcium	+?++	446727	3.454	0.000552337
				Urate	+???	444757	2.388	0.0169403
				Urea	++-+	608070	2.402	0.0163057
	MAD1L1	7:2069319:C:T	Hematologic	Monocyte #	-???	433625	-2.021	0.0432798
			Liver	ALP	-+-?	582586	-2.045	0.0408549
				ALT	---?	583952	-2.454	0.0141277
				AST/ALT ratio	++-?	581047	2.028	0.0425602
				Total bilirubin	++-?	577060	2.246	0.024704
			Metabolic	HbA1c	--+?	513639	-3.719	0.000200013
				IGF-1	-???	442692	-2.87	0.00410472
				SHBG	+???	403752	2.473	0.0133984
			Physical	BMI	-???	444026	-4.375	1.21432e-05
				Waist circumference	--??	655319	-3.242	0.00118694
	MTBP	8:120451278:TGAA:T	Hematologic	Platelet #	----	597221	-2.248	0.0245762
			Lipid	HDL cholesterol	++-+	528439	2.523	0.0116358
				Triglycerides	--+-	567520	-2.812	0.00492345
			Liver	AST/ALT ratio	+++-	594140	2.147	0.0317933
				Direct bilirubin	+???	378283	3.034	0.00241334
				Total bilirubin	+-++	590058	2.779	0.00545265
			Metabolic	HbA1c	----	524583	-3.437	0.000588196
				SHBG	+???	403732	2.773	0.00555421
				TyG index	--+-	524160	-3.006	0.00264709
			Physical	Body fat percentage	-???	437389	-2.218	0.0265548
				Waist circumference	--??	655295	-2.93	0.00338962
	GPT	8:144506731:G:C	Hematologic	Eosinophil #	+???	433624	2.406	0.0161283
				Eosinophil %	+???	433630	2.49	0.0127743
			Liver	ALT	----	597075	-38.467	0
				AST/ALT ratio	++++	594155	38.467	0
		8:144506768:G:A	Liver	ALT	----	597086	-21.112	6.17055e-99
				AST	----	594901	-2.038	0.0415499
				AST/ALT ratio	++++	594166	26.298	2.02143e-152
			Renal	Cystatin C	-???	445089	-2.026	0.0427648
		8:144506797:G:C	Hematologic	Eosinophil #	+???	433625	2.393	0.0167112
				Eosinophil %	+???	433631	2.44	0.0146873
				Platelet #	+-++	597246	2.074	0.0380793
			Liver	ALT	----	597086	-38.467	0
				AST/ALT ratio	++++	594166	38.467	0
	PDE3B	11:14843853:C:T	Hematologic	CRP	-???	444516	-3.879	0.000104887
				Erythrocyte #	--??	556304	-4.523	6.09692e-06
				Hematocrit	--??	557932	-2.148	0.0317138
				Hemoglobin	--??	558624	-3.179	0.00147784
				Leukocyte #	--??	558275	-4.321	1.55324e-05
				Lymphocyte #	-???	433604	-2.908	0.00363748
				Monocyte #	-???	433604	-4.283	1.8439e-05
				Neutrophil #	-???	433604	-3.784	0.000154328
			Lipid	ApoA	+???	405369	9.714	2.62816e-22
				ApoB	-???	443230	-7.184	6.77009e-13
				HDL cholesterol	++??	495696	15.25	1.64633e-52
				LDL cholesterol	--??	530431	-4.063	4.8446e-05
				Triglycerides	--??	534609	-14.893	3.65973e-50
			Liver	ALT	--??	559169	-5.349	8.84415e-08
				AST	--??	557183	-3.488	0.000486648
				AST/ALT ratio	+-??	556459	4.185	2.85166e-05
			Metabolic	HbA1c	--??	497278	-2.307	0.0210548
				IGF-1	+???	442671	4.7	2.60161e-06
				SHBG	+???	403733	6.247	4.18411e-10
				Testosterone	+???	403153	2.6	0.00932238
				TyG index	--??	491712	-13.287	2.754e-40
				Vitamin D	+???	425049	3.109	0.00187722
			Physical	Body fat percentage	+???	437391	3.152	0.00162156
				Diastolic blood pressure	--??	649658	-4.858	1.18577e-06
				Hip circumference	++??	655212	7.92	2.37511e-15
				Systolic blood pressure	--??	649654	-3.543	0.000395603
				Waist circumference	--??	655293	-2.229	0.0258139
			Renal	Cystatin C	+???	445068	2.535	0.0112447
				Urate	-???	444738	-2.653	0.00797799
				Urea	--??	568020	-2.089	0.0367077
		11:14869595:G:C	Hematologic	CRP	-???	444535	-3.068	0.00215497
				Leukocyte #	----	597878	-2.049	0.0404621
				Lymphocyte #	-???	433623	-2.006	0.0448562
			Lipid	ApoA	+???	405386	4.113	3.9055e-05
				ApoB	-???	443249	-3.202	0.00136477
				HDL cholesterol	+++-	528457	6.344	2.23875e-10
				LDL cholesterol	---+	563235	-1.982	0.0474792
				Triglycerides	---+	567540	-7.035	1.99261e-12
			Liver	ALT	--+-	597083	-3.279	0.00104176
				AST/ALT ratio	++++	594163	2.755	0.00586921
				Direct bilirubin	+???	378303	2.033	0.0420525
				GGT	-???	445062	-3.525	0.000423483
			Metabolic	HbA1c	----	524603	-3.655	0.000257182
				IGF-1	+???	442690	2.834	0.00459693
				SHBG	+???	403750	4.403	1.06764e-05
				TyG index	---+	524178	-6.674	2.48924e-11
				Vitamin D	+???	425067	3.224	0.00126413
			Physical	BMI	-???	444024	-1.987	0.0469224
				Hip circumference	+-??	655226	2.172	0.0298557
				Waist circumference	--??	655307	-4.194	2.74078e-05
	SLC29A2	11:66366529:C:G	Lipid	HDL cholesterol	+???	407671	2.745	0.00605109
				Triglycerides	-???	444994	-2.293	0.021848
			Liver	Total protein	-???	407377	-2.206	0.027384
			Metabolic	TyG index	-???	407090	-2.299	0.0215049
	APOC3	11:116830638:G:A	Hematologic	Basophil #	+???	433623	2.656	0.00790736
				Basophil %	+???	433629	3.083	0.00204925
				CRP	+???	444535	7.144	9.06534e-13
				Eosinophil #	+???	433623	6.675	2.47232e-11
				Eosinophil %	+???	433629	5.837	5.31491e-09
				Leukocyte #	++?-	571577	3.915	9.04042e-05
				Lymphocyte #	+???	433623	3.345	0.000822826
				Monocyte #	+???	433623	3.386	0.000709194
				Neutrophil #	+???	433623	2.189	0.0285968
				Platelet #	++?+	570955	5.97	2.37254e-09
			Lipid	ApoA	+???	405386	36.258	7.43363e-288
				ApoB	-???	443249	-8.755	2.04103e-18
				HDL cholesterol	++?+	507412	38.467	0
				LDL cholesterol	--?-	542147	-7.818	5.36692e-15
				Triglycerides	--?-	546371	-38.467	0
			Liver	ALP	++?-	571306	3.337	0.000846879
				AST	--?-	570325	-3.977	6.97902e-05
				AST/ALT ratio	--?+	569598	-3.937	8.25066e-05
				Albumin	++?-	532253	4.748	2.05438e-06
				Direct bilirubin	+???	378301	2.547	0.0108653
				Total bilirubin	--?-	565694	-4.424	9.689e-06
				Total protein	++?-	535100	4.252	2.1187e-05
			Metabolic	Creatinine	++?+	585276	5.904	3.54792e-09
				HbA1c	++?-	508266	4.888	1.01866e-06
				SHBG	-???	403750	-2.829	0.00466937
				TyG index	--?-	503359	-38.467	0
			Physical	Hip circumference	--??	655236	-4.61	4.02669e-06
			Renal	Calcium	+??-	421159	3.576	0.000348892
				Cystatin C	+???	445087	5.67	1.42798e-08
				Urate	+???	444757	3.051	0.00228081
				Urea	++?-	581552	4.717	2.39348e-06
	INHBE	12:57456093:G:C	Hematologic	CRP	-???	444536	-2.035	0.0418509
				Leukocyte #	--?-	571580	-2.475	0.0133236
				Monocyte #	-???	433624	-1.965	0.0494142
				Neutrophil #	-???	433624	-2.278	0.0227266
				Platelet #	--?+	570958	-2.044	0.0409535
			Lipid	ApoB	-???	443250	-2.088	0.0367978
				HDL cholesterol	++??	495716	2.938	0.00330337
				Triglycerides	-+??	534631	-3.683	0.000230505
			Liver	AST/ALT ratio	++?-	569601	2.094	0.03626
				GGT	-???	445063	-2.632	0.00848839
			Metabolic	SHBG	+???	403751	2.851	0.0043582
				TyG index	-+??	491732	-3.007	0.0026384
			Physical	Waist circumference	--??	655321	-5.332	9.71369e-08
	TCP11L2	12:106314444:G:T	Liver	ALP	+++-	595665	2.3	0.0214482
			Metabolic	Glucose	+++-	572565	1.97	0.0488384
			Physical	Systolic blood pressure	+-+-	691499	2.526	0.0115369
	CDH5	16:66400873:G:T	Lipid	Cholesterol	++??	534663	2.162	0.0306182
			Physical	Hand grip strength	+???	444423	2.354	0.0185726
	FXR2	17:7593064:C:T	Hematologic	Basophil #	-???	433621	-2.111	0.0347723
				Basophil %	-???	433627	-2.267	0.0233902
				Eosinophil #	-???	433621	-2.23	0.0257474
				Eosinophil %	-???	433627	-2.407	0.0160842
			Lipid	ApoA	+???	405385	2.132	0.0330068
				Cholesterol	++--	567625	2.26	0.0238213
				Triglycerides	+-++	567541	2.708	0.006769
			Liver	ALT	+++-	597081	2.883	0.00393907
				AST/ALT ratio	--++	594161	-3.39	0.000698926
				GGT	+???	445060	2.521	0.0117022
				Total protein	++++	559419	3.41	0.000649629
			Metabolic	Glucose	+++-	572597	2.401	0.0163503
				HbA1c	+++-	524603	6.442	1.17909e-10
				IGF-1	+???	442688	2.274	0.022966
				SHBG	-???	403749	-14.599	2.84995e-48
				Testosterone	-???	403167	-5.143	2.70386e-07
				TyG index	++++	524180	3.735	0.000187715
			Renal	Calcium	+?++	446725	3.223	0.00126856
	SHBG	17:7631360:C:T	Hematologic	Erythrocyte #	+-?+	569603	2.347	0.0189253
			Lipid	ApoA	+???	405387	2.25	0.0244489
				ApoB	+???	443250	4.434	9.25006e-06
				Cholesterol	+-?-	546379	4.358	1.31256e-05
				LDL cholesterol	+-?-	542148	3.56	0.000370855
				Triglycerides	++?+	546371	7.353	1.93807e-13
			Liver	ALT	++?-	572324	3.536	0.000406235
				AST	++?-	570326	2.235	0.0254173
				AST/ALT ratio	-+?+	569599	-2.846	0.00442722
				Direct bilirubin	-???	378302	-2.908	0.00363748
				Total bilirubin	--?-	565695	-2.778	0.00546946
			Metabolic	Estradiol	-???	72627	-4.303	1.68501e-05
				Glucose	++?+	545995	3.877	0.000105752
				HbA1c	++?-	508267	2.77	0.00560563
				IGF-1	-???	442691	-6.349	2.16719e-10
				SHBG	-???	403751	-38.467	0
				Testosterone	-???	403170	-27.486	2.58116e-166
				TyG index	++?+	503359	7.405	1.3115e-13
				Vitamin D	-???	425068	-3.356	0.000790786
			Physical	Body fat percentage	-???	437410	-3.945	7.98e-05
				Hip circumference	--??	655239	-6.457	1.06799e-10
			Renal	Urate	+???	444758	4.013	5.99519e-05
		17:7633206:GA:G	Hematologic	Platelet #	+-??	557683	2.992	0.00277156
			Lipid	ApoA	+???	405387	2.225	0.0260812
			Liver	Albumin	+-?+	532254	2.309	0.0209436
				LiverRisk score	-???	389014	-2.856	0.00429015
				Total bilirubin	-+?+	565695	-2.31	0.0208882
			Metabolic	SHBG	-???	403751	-38.467	0
				Testosterone	-???	403171	-12.726	4.24011e-37
			Renal	Calcium	+??+	421160	2.119	0.0340905
				Cystatin C	-???	445088	-2.066	0.0388285
				Phosphate	+???	407041	2.272	0.0230865
	INSR	19:7125507:C:T	Hematologic	Erythrocyte #	--+-	595857	-2.527	0.0115042
				Hemoglobin	----	598255	-2.308	0.0209991
			Lipid	ApoA	+???	405387	2.814	0.00489292
				ApoB	-???	443250	-2.84	0.00451135
				Cholesterol	--+-	567628	-2.498	0.0124896
				HDL cholesterol	+++-	528461	4.615	3.93095e-06
				LDL cholesterol	-++-	563239	-2.251	0.0243855
				Triglycerides	----	567544	-7.809	5.76435e-15
			Liver	ALP	++++	595696	2.55	0.0107723
				ALT	----	597086	-4.835	1.33146e-06
				AST	--++	594901	-3.107	0.00188996
				AST/ALT ratio	++++	594166	4.278	1.8858e-05
				Albumin	----	556701	-3.726	0.000194542
				GGT	-???	445063	-4.854	1.20996e-06
				LiverRisk score	-???	389014	-2.507	0.0121761
			Metabolic	Creatinine	+++-	611855	3.552	0.000382315
				IGF-1	+???	442691	3.414	0.000640166
				SHBG	+???	403751	3.612	0.000303845
				Testosterone	+???	403170	2.733	0.00627603
				TyG index	----	524182	-7.722	1.14518e-14
			Physical	Hip circumference	++??	655239	2.335	0.0195434
				Waist circumference	--??	655320	-3.893	9.90122e-05
			Renal	Calcium	-?+-	446728	-3.437	0.000588196
				Cystatin C	+???	445088	2.1	0.0357288
				Urate	-???	444758	-2.578	0.0099374
				Urea	+++-	608079	2.494	0.0126313
	XAB2	19:7629499:G:T	Hematologic	Eosinophil #	+???	433625	2.985	0.00283578
				Eosinophil %	+???	433631	3.308	0.000939648
				Platelet #	--??	557682	-1.988	0.0468117
			Metabolic	SHBG	-???	403752	-2.652	0.00800165
			Physical	Waist circumference	+-??	655315	2.066	0.0388285
	ZNF404	19:43873681:C:T	Hematologic	Eosinophil #	-???	433625	-2.059	0.0394942
			Lipid	ApoA	-???	405388	-2.515	0.0119032
				HDL cholesterol	-???	407671	-2.689	0.00716664
			Liver	ALT	--??	559182	-2.629	0.00856364
			Metabolic	Estradiol	+???	72627	2.086	0.0369786
				Glucose	--??	532451	-1.988	0.0468117
			Renal	Calcium	-???	407678	-2.375	0.017549
	XKR7	20:31996867:A:T	Hematologic	CRP	-???	444535	-2.292	0.0219056
				Erythrocyte #	-++?	582578	-2.392	0.0167568
				Hematocrit	-++?	584317	-2.769	0.00562286
				Hemoglobin	-+-?	584969	-2.57	0.0101699
				Lymphocyte #	-???	433623	-2.018	0.0435913
			Lipid	Triglycerides	-+-?	555800	-3.135	0.00171854
			Liver	ALT	-+-?	583949	-3.079	0.00207697
				AST/ALT ratio	+++?	581045	3.294	0.000987725
				Albumin	--+?	543549	-2.089	0.0367077
				GGT	-???	445062	-3.054	0.00225812
			Metabolic	SHBG	+???	403750	3.002	0.00268212
				TyG index	-+-?	512552	-2.497	0.0125249
			Physical	BMI	-???	444024	-7.092	1.32188e-12
				Body fat percentage	-???	437409	-3.526	0.000421887
				Hip circumference	-+??	655232	-4.002	6.28093e-05
				Waist circumference	-+??	655313	-2.069	0.0385461
			Renal	Cystatin C	-???	445087	-2.409	0.0159963
				Urate	-???	444757	-3.048	0.0023037
				Urea	--+?	594564	-2.528	0.0114714
	NOL4L	20:32453712:C:T	Hematologic	CRP	-???	444537	-3.317	0.000909896
				Erythrocyte #	-++?	582578	-3.051	0.00228081
			Lipid	Triglycerides	--+?	555801	-2.287	0.0221958
			Liver	ALT	-+-?	583951	-2.97	0.002978
				AST/ALT ratio	+++?	581046	2.975	0.00292989
				GGT	-???	445064	-3.492	0.000479418
				Total protein	--??	523637	-2.841	0.00449723
			Metabolic	HbA1c	--??	497299	-2.071	0.0383588
				SHBG	+???	403752	4.137	3.51876e-05
				TyG index	--+?	512553	-2.146	0.031873
			Physical	BMI	-???	444026	-8.086	6.16562e-16
				Body fat percentage	-???	437411	-4.172	3.01938e-05
				Hip circumference	--??	655237	-3.973	7.0973e-05
				Waist circumference	--??	655318	-2.356	0.0184729
			Renal	Urate	-???	444759	-3.566	0.000362471
	MASLD outcomes and risk factors
	ACVR1C	2:157550353:A:G	Risk factor	Type 2 diabetes	--++	712509	-3.123	0.00179018
	STC2	5:173328063:C:A	Risk factor	Type 2 diabetes	--?-	683078	-2.026	0.0427648
	LY6G6C	6:31719166:C:T	Risk factor	Ischemic heart disease	+++-	712610	3.972	7.12717e-05
				Type 2 diabetes	++-+	712610	3.413	0.000642519
	MTBP	8:120451278:TGAA:T	Outcome	Cirrhosis	++++	712597	2.392	0.0167568
			Risk factor	Type 2 diabetes	----	712597	-2.504	0.0122798
	GPT	8:144506731:G:C	Outcome	Cirrhosis	++--	712603	2.228	0.0258805
			Risk factor	Chronic kidney disease	+++-	712603	1.993	0.0462614
		8:144506797:G:C	Outcome	Cirrhosis	++--	712624	2.112	0.0346864
			Risk factor	Chronic kidney disease	+++-	712624	2.092	0.0364385
	PDE3B	11:14843853:C:T	Risk factor	Chronic kidney disease	--??	668668	-2.207	0.0273141
				PCOS	--??	578276	-2.644	0.00819327
				Type 2 diabetes	--??	668668	-3.156	0.00159949
		11:14869595:G:C	Risk factor	Type 2 diabetes	--++	712611	-2.584	0.00976618
	APOC3	11:116830638:G:A	Outcome	Liver transplantation	++?-	683077	2.27	0.0232076
			Risk factor	Ischemic heart disease	--?-	683077	-2.33	0.0198062
				Sleep apnea	+???	439000	2.125	0.0335866
				Type 2 diabetes	++?+	683077	2.032	0.0421537
	INHBE	12:57456093:G:C	Risk factor	Sleep apnea	-???	439001	-2.332	0.0197007
	TCP11L2	12:106314444:G:T	Risk factor	Chronic kidney disease	++--	712561	2.212	0.0269667
				Sleep apnea	+???	438999	2.459	0.0139325
	SHBG	17:7631360:C:T	Risk factor	Ischemic heart disease	++?-	683080	2.684	0.00727471

[truncated: 15 more sheets: Table S10, Table S11, Table S12, Table S13, Table S14, Table S15, Table S16, Table S17, Table S18, Table S19, Table S20, Table S21, Table S22, Table S23, Table S24]
